# Supplementary material for: A Metabolomic Approach to Assess the Toxicity of the Olive Tree Endophyte Bacillus sp. PTA13 Lipopeptides to the Aquatic Macrophyte Lemna minor L
Source: Toxics. 2022 Aug 25;10(9):494. doi: 10.3390/toxics10090494 (PMC9505422; doi:10.3390/toxics10090494)
Supplement: Supplementary file 1 [file toxics-10-00494-s001.zip]

Archive with 7 entries (7 files):
- Figure S1.jpg
- Figure S2.jpg
- Figure S3.jpg
- Figure S4.jpg
- Table S1.pdf
- Table S2.pdf
- Table S3.xlsx
