# Supplementary material for: A Metabolomic Approach to Assess the Toxicity of the Olive Tree Endophyte Bacillus sp. PTA13 Lipopeptides to the Aquatic Macrophyte Lemna minor L
Source: Toxics. 2022 Aug 25;10(9):494. doi: 10.3390/toxics10090494 (PMC9505422; doi:10.3390/toxics10090494)
Supplement: Supplementary file 1 [file toxics-10-00494-s001.zip › Table S3.xlsx]

## Sheet: Metabolite features
Metabolite name (Common name)	Identification level	Metabolite derivative	Synonym(s)	KEGGID	PubChem CID	CAS Registry Number	Biosynthetic pathway(s)	Abbreviated Biosynthetic pathway(s)	Monoisotopic mass (Da)	Average Molecular Mass (Da)	MolecularFormula	Chemical group	Organism
Propanoic acid	2	Pyruvic acid, MO-TMS	Propanoate; Propionate; Propionic acid	C00163	1032	79-09-4	map00640Propanoate metabolism map00642Ethylbenzene degradation map00760Nicotinate and nicotinamide metabolism map01100Metabolic pathways map01120Microbial metabolism in diverse environments map01220Degradation of aromatic compounds map04973Carbohydrate digestion and absorption map04974Protein digestion and absorption	map00640 map00642 map00760 map01100 map01120 map01220 map04973 map04974	74.0368	74.0785	C3H6O2	Carboxylic acids	Plant (Lemna minor L.)
L-Lactic acid	2	L-Lactic acid (2TMS)	(S)-Lactate; L-Lactate;	C00186	107689	79-33-4	map00010Glycolysis / Gluconeogenesismap00051 Fructose and mannose metabolismmap00620 Pyruvate metabolismmap00640 Propanoate metabolismmap00643 Styrene degradationmap01100 Metabolic pathwaysmap01110 Biosynthesis of secondary metabolitesmap01120 Microbial metabolism in diverse environmentsmap01130 Biosynthesis of antibioticsmap04024 cAMP signaling pathway map04066 HIF-1 signaling pathwaymap04922 Gl…	map00010 map00051 map00620 map00640 map00643 map01100 map01110 map01120 map01130 map04024 map04066 map04922 map05230	90.0317	90.0779	C3H6O3	Carboxylic acids	Plant (Lemna minor L.)
Hexanoic acid	2	Hexanoic acid (TMS)	Hexanoic acid; Hexanoate; Hexylic acid; n-Caproic acid	C01585	4740	14246-15-2	n/a	n/a	116.084	116.583	C6H12O2	Carboxylic acids	Plant (Lemna minor L.)
Acetic acid	2	Acetic acid (2TMS)	Acetate; Acetic acid; Ethanoic acid	C00033	3335	33581-77-0	map00010Glycolysis / Gluconeogenesis map00430Taurine and hypotaurine metabolism map00440Phosphonate and phosphinate metabolism map00534Glycosaminoglycan biosynthesis - heparan sulfate / heparin map00620Pyruvate metabolism map00640Propanoate metabolism map00660C5-Branched dibasic acid metabolism map00680Methane metabolism map00720Carbon fixation pathways in prokaryotes map00908Zeatin biosynthesis …	map00010 map00430 map00440 map00534 map00620 map00640 map00660 map00680 map00720 map00908 map00920 map01100 map01110 map01120 map01130 map01200 map01220 map04725 map04973 map04974	60.0211	60.052	C2H4O2	Fatty acyls; Fatty Acids and Conjugates	Plant (Lemna minor L.)
L-Valine	1	L-Valine (1TMS)	2-Amino-3-methylbutyric acid	C00183	6287	72-18-4	map00280Valine, leucine and isoleucine degradation map00290Valine, leucine and isoleucine biosynthesis map00460Cyanoamino acid metabolism map00770Pantothenate and CoA biosynthesis map00966Glucosinolate biosynthesis map00970Aminoacyl-tRNA biosynthesis map01063Biosynthesis of alkaloids derived from shikimate pathway map012102-Oxocarboxylic acid metabolism map01230Biosynthesis of amino acids map0201…	map00280 map00290 map00460 map00770 map00966 map00970 map01063 map01210 map01230 map02010	117.079	117.146	C5H11NO2	Amino acids	Plant (Lemna minor L.)
L-Alanine	1	L-Alanine (2TMS)	L-2-Aminopropionic acid; L-alpha-Alanine	C00041	5950	56-41-7	map00250Alanine, aspartate and glutamate metabolism map00270Cysteine and methionine metabolism map00430Taurine and hypotaurine metabolism map00450Selenocompound metabolism map00473D-Alanine metabolism map00710Carbon fixation in photosynthetic organisms map00970Aminoacyl-tRNA biosynthesis map01060Biosynthesis of plant secondary metabolites map01120Microbial metabolism in diverse environments map01…	map00250 map00270 map00430 map00450 map00473 map00710 map00970 map01060 map01120 map01200 map01230 map02010	89.0477	89.0932	C3H7NO2	Amino acids	Plant (Lemna minor L.)
Glycine	1	Glycine (2TMS)	Aminoacetic acid; Aminoessigsaeure; Aminoethanoic acid; Glycin; Glycocoll; Aminoacetate; Aminoethanoate; 2-Aminoacetate; 2-Aminoacetic acid; amino-Acetate; amino-Acetic acid	C00037	750	56-40-6	map00230Purine metabolism map00260Glycine, serine and threonine metabolism map00310Lysine degradation map00460Cyanoamino acid metabolism map00480Glutathione metabolism map00630Glyoxylate and dicarboxylate metabolism map00680Methane metabolism map00730Thiamine metabolism map00860Porphyrin and chlorophyll metabolism map00970Aminoacyl-tRNA biosynthesis map01230Biosynthesis of amino acids map04974Pro…	map00230 map00260 map00310 map00460 map00480 map00630 map00680 map00730 map00860 map00970 map01230 map04974	75.032	75.0666	C2H5NO2	Amino acids	Plant (Lemna minor L.)
b-Lactate	2	b-Lactate (2TMS)	(S)-Lactate; L-Lactate; L-Lactic acid	C00186	107689	79-33-4	map00010Glycolysis / Gluconeogenesis map00051Fructose and mannose metabolism map00620Pyruvate metabolism map00640Propanoate metabolism map00643Styrene degradation map01110Biosynthesis of secondary metabolites	map00010 map00051 map00620 map00640 map00643 map01100 map01110	90.0317	90.0779	C3H6O3	Carboxylic acids	Plant (Lemna minor L.)
L-Leucine	1	L-Leucine (1TMS)	L-Leucine; 2-Amino-4-methylvaleric acid; (2S)-alpha-2-Amino-4-methylvaleric acid; (2S)-alpha-Leucine	C00123	3423	61-90-5	map00280Valine, leucine and isoleucine degradation map00290Valine, leucine and isoleucine biosynthesis map00966;Glucosinolate biosynthesis map00970Aminoacyl-tRNA biosynthesis map01065Biosynthesis of alkaloids derived from histidine and purine map012102-Oxocarboxylic acid metabolism map01230Biosynthesis of amino acids map02010ABC transporters	map00280 map00290 map00966 map00970 map01065 map01210 map01230 map02010	131.095	131.173	C6H13NO2	Amino acids	Plant (Lemna minor L.)
L-Isoleucine	1	L-Isoleucine (1TMS)	2-Amino-3-methylvaleric acid	C00407	6306	73-32-5	map00280 Valine leucine and isoleucine degradationmap00290 Valine leucine and isoleucine biosynthesismap00460 Cyanoamino acid metabolismmap00960 Tropane piperidine and pyridine alkaloid biosynthesismap00966 Glucosinolate biosynthesismap00970 Aminoacyl-tRNA biosynthesismap01110 Biosynthesis of secondary metabolitesmap01210 2-Oxocarboxylic acid metabolismmap01230 biosynthesis of amino acidsmap02010…	map00280 map00290 map00460 map00960 map00966 map00970 map01210 map02010 map04974 map04978	131.095	131.173	C6H13NO2	Amino acids	Plant (Lemna minor L.)
Carbamic acid	2	Carbamic acid (2TMS)	Carbamate; Aminoformic acid	C01563	277	463-77-4302-11-4	map00240Pyrimidine metabolism map00910Nitrogen metabolism	map00240 map00910	61.0164	61.04	CH3NO2	Carboxylic acids	Plant (Lemna minor L.)
L-Valine	1	L-Valine (2TMS)	2-Amino-3-methylbutyric acid	C00183	6287	72-18-4	map00280Valine, leucine and isoleucine degradation map00290Valine, leucine and isoleucine biosynthesis map00460Cyanoamino acid metabolism map00770Pantothenate and CoA biosynthesis map00966Glucosinolate biosynthesis map00970Aminoacyl-tRNA biosynthesis map01063Biosynthesis of alkaloids derived from shikimate pathway map012102-Oxocarboxylic acid metabolism map01230Biosynthesis of amino acids map0201…	map00280 map00290 map00460 map00770 map00966 map00970 map01063 map01210 map01230 map02010	117.079	117.146	_x000D_ C5H11NO2	Amino acids	Plant (Lemna minor L.)
Benzoic acid	2	Benzoic acid (1TMS)	Benzoate; Benzenecarboxylic acid; Phenylformic acid; Dracylic acid	C00180	243	65-85-0	map00360Phenylalanine metabolism map00362Benzoate degradation map00621Dioxin degradation map00623Toluene degradation map00627Aminobenzoate degradation map01063Biosynthesis of alkaloids derived from shikimate pathway map01100Metabolic pathways map01110Biosynthesis of secondary metabolites map01120Microbial metabolism in diverse environments map01220Degradation of aromatic compounds	map00360 map00362 map00621 map00623 map00627 map01063 map01100 map01110 map01120 map01220	122.037	122.121	C7H6O2	Carboxylic acids	Plant (Lemna minor L.)
Oxalic acid	2	Oxalic acid (2TMS)	Oxalate;Ethanedioic acid	C00209	971	18294-04-7	map00625Chloroalkane and chloroalkene degradation map00630Glyoxylate and dicarboxylate metabolism map01100Metabolic pathways map01120Microbial metabolism in diverse environments	map00625 map00630 map01100 map01120	89.9953	90.0349	C2H2O4	Carboxylic acids	Plant (Lemna minor L.)
Carbamic acid	2	Carbamic acid (3TMS)	Carbamate; Aminoformic acid	C01563	277	463-77-4 302-11-4	map00240Pyrimidine metabolism map00910Nitrogen metabolism	map00240 map00910	61.0164	61.04	CH3NO2	Carboxylic acids	Plant (Lemna minor L.)
L-Serine	1	L-Serine (2TMS)	L-2-Amino-3-hydroxypropionic acid; L-3-Hydroxy-alanine; Serine	C00065	5951	56-45-1	map00260Glycine, serine and threonine metabolism map00261Monobactam biosynthesis map00270Cysteine and methionine metabolism map00460Cyanoamino acid metabolism map00600Sphingolipid metabolism map00630Glyoxylate and dicarboxylate metabolism map00680Methane metabolism map00920Sulfur metabolism map00970Aminoacyl-tRNA biosynthesis map01060Biosynthesis of plant secondary metabolites map01110Biosynthesi…	map00260 map00261 map00270 map00460 map00600 map00630 map00680 map00920 map00970 map01060 map01110 map01200 map01230	105.043	105.093	C3H7NO3	Amino acids	Plant (Lemna minor L.)
Nicotinic acid	1	Nicotinic acid (1TMS)	Nicotinate; Niacin; 3-Pyridinecarboxylic acid	C00253	3552	59-67-6	map00760Nicotinate and nicotinamide metabolism map00960Tropane, piperidine and pyridine alkaloid biosynthesis map01064Biosynthesis of alkaloids derived from ornithine, lysine and nicotinic acid	map00760 map00960 map01064	123.032	123.109	C6H5NO2	Carboxylic acids; Vitamins	Plant (Lemna minor L.)
Glycerol	2	Glycerol (3TMS)	Glycerin; 1,2,3-Trihydroxypropane; 1,2,3-Propanetriol	C00116	753	56-81-5	map00040Pentose and glucuronate interconversions map00052Galactose metabolism map00561Glycerolipid metabolism map02010ABC transporters	map00040 map00052 map00561 map02010	92.0473	92.0938	C3H8O3	Carbohydrates; Carbohydrate derivatives; Sugar alcohols	Plant (Lemna minor L.)
L-Threonine	1	L-Threonine (2TMS)	2-Amino-3-hydroxybutyric acid	C00188	6288	72-19-5	map00260Glycine, serine and threonine metabolism map00261Monobactam biosynthesis map00290Valine, leucine and isoleucine biosynthesis map00970Aminoacyl-tRNA biosynthesis map01060Biosynthesis of plant secondary metabolites map01110Biosynthesis of secondary metabolites map01230Biosynthesis of amino acids map02010ABC transporters	map00260 map00261 map00290 map00970 map01060 map01110 map01230 map02010	119.058	119.119	C4H9NO3	Amino acids	Plant (Lemna minor L.)
Glycine	1	Glycine (3TMS)	Aminoacetic acid; Gly	C00037	750	56-40-6	map00120Primary bile acid biosynthesis map00230Purine metabolism map00260Glycine, serine and threonine metabolism map00310Lysine degradation map00460Cyanoamino acid metabolism map00480Glutathione metabolism map00630Glyoxylate and dicarboxylate metabolism map00680Methane metabolism map00730Thiamine metabolism map00860Porphyrin and chlorophyll metabolism map00970Aminoacyl-tRNA biosynthesis map01060…	map00120 map00230 map00260 map00310 map00460 map00480 map00630 map00680 map00730 map00860 map00970 map01060 map01100 map01110 map01120 map01130 map01200 map01230 map01502 map02010 map04080 map04721 map04974 map04978 map05230	75.032	75.0666	C2H5NO2	Amino acids	Plant (Lemna minor L.)
Succinic acid	1	Succinic acid (2TMS)	Succinate; Butanedionic acid; Ethylenesuccinic acid	C00042	1110	110-15-6	map00020Citrate cycle (TCA cycle) map00190Oxidative phosphorylation map00250Alanine, aspartate and glutamate metabolism map00350Tyrosine metabolism map00360Phenylalanine metabolism map00620Pyruvate metabolism map00630Glyoxylate and dicarboxylate metabolism map00640Propanoate metabolism map00650Butanoate metabolism map00760Nicotinate and nicotinamide metabolism map01061Biosynthesis of phenylpropan…	map00020 map00190 map00250 map00350 map00360 map00361 map00620 map00630 map00640 map00650 map00760 map00920 map01061 map01062 map01063 map01064 map01065 map01067	118.027	118.088	C4H6O4	Carboxylic acids	Plant (Lemna minor L.)
Glyceric acid	2	Glyceric acid (3TMS)	D-Glycerate; Glycerate; (R)-Glycerate	C00258	439194	473-81-4	map00030Pentose phosphate pathway map00260Glycine, serine and threonine metabolism map00561Glycerolipid metabolism map00630Glyoxylate and dicarboxylate metabolism map00680Methane metabolism map01110Biosynthesis of secondary metabolites	map00030 map00260 map00561 map00630 map00680 map01110	106.027	106.077	C3H6O4	Carboxylic acids	Plant (Lemna minor L.)
Fumaric acid	1	Fumaric acid (2TMS)	Fumarate; trans-Butenedioic acid	C00122	444972	110-17-8	map00020Citrate cycle (TCA cycle) map00190Oxidative phosphorylation map00220Arginine biosynthesis map00250Alanine, aspartate and glutamate metabolism map00350Tyrosine metabolism map00360Phenylalanine metabolism map00620Pyruvate metabolism map00643Styrene degradation map00650Butanoate metabolism map00760Nicotinate and nicotinamide metabolism map01061Biosynthesis of phenylpropanoids map01062Biosynt…	map00020 map00190 map00220 map00250 map00350 map00360 map00620 map00643 map00650 map00760 map01061 map01062 map01063 map01064 map01065 map01066	116.011	116.072	C4H4O4	Carboxylic acids	Plant (Lemna minor L.)
Nonanoic acid	2	Nonanoic acid (1TMS)	Nonanoate; Pelargonic acid	C01601	8158	82326-11-2	n/a	n/a	158.131	158.238	C9H18O2	Fatty acyls; Fatty acids and conjugates	Plant (Lemna minor L.)
L-Serine	1	L-Serine (3TMS)	L-2-Amino-3-hydroxypropionic acid; L-3-Hydroxy-alanine; Serine	C00065	5951	56-45-1	map00260Glycine, serine and threonine metabolism map00261Monobactam biosynthesis map00270Cysteine and methionine metabolism map00460Cyanoamino acid metabolism map00600Sphingolipid metabolism map00630Glyoxylate and dicarboxylate metabolism map00680Methane metabolism map00920Sulfur metabolism map00970Aminoacyl-tRNA biosynthesis map01060Biosynthesis of plant secondary metabolites map01100Metabolic p…	map00260 map00261 map00270 map00460 map00600	321.161	105.093	C3H7NO3	Amino acids	Plant (Lemna minor L.)
Threonic acid-1,4-lactone	2	Threonic acid-1,4-lactone (2TMS)	L-Threonic acid-1,4-lactone; Threonolactone; 21730-93-8; Threonic acid-1,4-lactone; (3R,4S)-3,4-dihydroxyoxolan-2-one; L-Threonolactone	n/a	2724794	55220-79-6	n/a	n/a	118.027	118.088	C4H6O4	Carboxylic acids; Carboxylic acids esters	Plant (Lemna minor L.)
L-Threonine	1	L-Threonine (3TMS)	2-Amino-3-hydroxybutyric acid	C00188	6288	72-19-5	map00260Glycine, serine and threonine metabolism map00261Monobactam biosynthesis map00290Valine, leucine and isoleucine biosynthesis map00970Aminoacyl-tRNA biosynthesis map01230Biosynthesis of amino acids map02010ABC transporters	map00260 map00261 map00290 map00970 map01230 map02010	119.058	119.119	C4H9NO3	Amino acids	Plant (Lemna minor L.)
Glutaric acid	2	Glutaric acid (1TMS)	Pentanedioic acid; 1,3-Propanedicarboxylic acid	C00489	743	55590-95-9	map00071Fatty acid degradation map00310Lysine degradation	map00071 map00310	132.042	132.115	C5H8O4	Carboxylic acids	Plant (Lemna minor L.)
L-Aspartic acid	1	L-Aspartic acid (2TMS)	L-Aspartate; 2-Aminosuccinic acid; L-Asp	C00049	5960	56-84-8	map00220Arginine biosynthesis map00250Alanine, aspartate and glutamate metabolism map00260Glycine, serine and threonine metabolism map00261Monobactam biosynthesis map00270Cysteine and methionine metabolism map00300Lysine biosynthesis map00340Histidine metabolism map00410beta-Alanine metabolism map00460Cyanoamino acid metabolism map00710Carbon fixation in photosynthetic organisms map00760Nicotinat…	map00220 map00300 map00340 map00410 map00460 map00710 map00760 map00770 map00970 map01060 map01064 map01070 map01100 map01110 map01120 map01130 map01200 map012102 map01230 map02010 map02020 map02030 map04080 map04974 map05230	133.038	133.103	C4H7NO4	Amino acids	Plant (Lemna minor L.)
b-Alanine	1	β-Alanine (3TMS)	beta-Alanine; 3-Aminopropionic acid; 3-Aminopropanoate	C00099	239	107-95-9	map00240Pyrimidine metabolism map00410beta-Alanine metabolism map00640Propanoate metabolism map00770Pantothenate and CoA biosynthesis	map00240 map00410 map00640 map00770	89.0477	89.0932	C3H7NO2	Amino acids	Plant (Lemna minor L.)
21,154 (Phenol)	3	21,154 (Phenol)	21,154 (Phenol)	n/a	n/a	n/a	n/a	n/a	n/a	n/a	n/a	n/a	Plant (Lemna minor L.)
D-(-)-Citramalic acid	2	D-(-)-Citramalic acid (3TMS)	(R)-alpha-Hydroxypyrotartaric acid	C02612	n/a	n/a	n/a	n/a	n/a	n/a	n/a	Carboxylic acids	Plant (Lemna minor L.)
Malic acid	1	Malic acid (3TMS)	(S)-Malate; L-Malate; L-Apple acid; L-Malic acid; L-2-Hydroxybutanedioic acid; Malate; Malic acid	C00149	222656	97-67-6	map00020Citrate cycle (TCA cycle) map00620;Pyruvate metabolism map00630Glyoxylate and dicarboxylate metabolism map00680Methane metabolism map01061Biosynthesis of phenylpropanoids map01062Biosynthesis of terpenoids and steroids map01063Biosynthesis of alkaloids derived from shikimate pathway map01064Biosynthesis of alkaloids derived from ornithine, lysine and nicotinic acid map01065Biosynthesis of…	map00020 map00620 map00630 map00680 map01061 map01062 map01063 map01064 map01065 map01066	134.022	134.087	C4H6O5	Carboxylic acids	Plant (Lemna minor L.)
Adipic acid	2	Adipic acid (2TMS)	Adipate; Hexanedioate; Hexan-1,6-dicarboxylate	C06104	196	124-04-9	map00930 Caprolactam degradation	map00930	146.058	146.141	C6H10O4	Carboxylic acids	Plant (Lemna minor L.)
Pyroglutamic acid	1	Pyroglutamic acid (1TMS)	Pidolic acid; 5-Oxoproline; Pyroglutamic acid; 5-Pyrrolidone-2-carboxylic acid; Pyroglutamate; 5-Oxo-L-proline; L-Pyroglutamic acid; L-5-Pyrrolidone-2-carboxylic acid	C01879	7405	98-79-3	map00480Glutathione metabolism	map00480	129.043	129.114	C5H7NO3	Amino acids	Plant (Lemna minor L.)
L-Aspartic acid	1	L-Aspartic acid (3TMS)	L-Aspartate; 2-Aminosuccinic acid; L-Asp	C00049	5960	56-84-8	map00220Arginine biosynthesis map00250Alanine, aspartate and glutamate metabolism map00260Glycine, serine and threonine metabolism map00261Monobactam biosynthesis map00270Cysteine and methionine metabolism map00300Lysine biosynthesis map00340Histidine metabolism map00410beta-Alanine metabolism map00460Cyanoamino acid metabolism map00710Carbon fixation in photosynthetic organisms map00760Nicotinat…	map00220 map00300 map00340 map00410 map00460 map00710 map00760 map00770 map00970 map01060 map01064 map01070 map01100 map01110 map01120 map01130 map01200 map012102 map01230 map02010 map02020 map02030 map04080 map04974 map05230	133.037	133.103	C4H7NO4	Amino acids	Plant (Lemna minor L.)
gamma-Aminobutyric acid (GABA)	1	GABA (3TMS)	4-Aminobutanoate; 4-Aminobutanoic acid; 4-Aminobutyrate; 4-Aminobutyric acid; gamma-Aminobutyric acid	C00334	119	56-12-2	map00250Alanine, aspartate and glutamate metabolism map00330Arginine and proline metabolism map00410beta-Alanine metabolism map00650Butanoate metabolism map00760Nicotinate and nicotinamide metabolism	map00250 map00330 map00410 map00650 map00760	103.063	103.12	C4H9NO2	Amino acids	Plant (Lemna minor L.)
Propanoic acid	2	Propanoic acid 3TMS	Propanoate; Propionate; Propionic acid	C00163	1032	38166-00-6	map00640Propanoate metabolism map00642Ethylbenzene degradation map00760Nicotinate and nicotinamide metabolism map01100Metabolic pathways map01120Microbial metabolism in diverse environments map01220Degradation of aromatic compounds map04973Carbohydrate digestion and absorption map04974Protein digestion and absorption	map00640 map00642 map00760 map01100 map01120 map01220 map04973 map04974	74.0368	74.0785	C3H6O2	Carboxylic acids	Plant (Lemna minor L.)
Threonic acid	2	Threonic acid (4TMS)	Threonate; L-Threonate; (2R,3S)-2,3,4-Trihydroxybutanoic acid	C01620	5460407	7306-96-9	map00053Ascorbate and aldarate metabolism	map00053	136.037	136.103	C4H8O5	Fatty acyls; Fatty acids and conjugates	Plant (Lemna minor L.)
L-Asparagine	1	L-Asparagine (2TMS)	2-Aminosuccinamic acid	C00152	6267	70-47-3	map00250Alanine, aspartate and glutamate metabolism map00460Cyanoamino acid metabolism map00970Aminoacyl-tRNA biosynthesis map01060Biosynthesis of plant secondary metabolites map01100Metabolic pathways map01110Biosynthesis of secondary metabolites map01230Biosynthesis of amino acids map04974Protein digestion and absorption map04978Mineral absorption map05230Central carbon metabolism in cancer	map00250 map00460 map00970 map01060 map01100 map01110 map01230 map04974 map04978 map05230	132.054	132.118	C4H8N2O3	Amino acids	Plant (Lemna minor L.)
Xylose	2	Xylose (4TMS)	D-Xylose; Wood sugar	C00181	135191	n/a	map00040Pentose and glucuronate interconversions map00520Amino sugar and nucleotide sugar metabolism map01100Metabolic pathways map02010ABC transporters	map00040 map00520 map01100 map02010	150.053	150.13	C5H10O5	Carbohydrates; Monosaccharides; Aldoses	Plant (Lemna minor L.)
L-Glutamine	1	L-Glutamine (3TMS)	L-2-Aminoglutaramic acid	C00064	5961	56-85-9	map00220Arginine biosynthesis map00230Purine metabolism map00240Pyrimidine metabolism map00250Alanine, aspartate and glutamate metabolism map00471D-Glutamine and D-glutamate metabolism map00630Glyoxylate and dicarboxylate metabolism map00910Nitrogen metabolism map00970Aminoacyl-tRNA biosynthesis map01230Biosynthesis of amino acids map02010ABC transporters	map00220 map00230 map00240 map00250 map00471 map00630 map00910 map00970 map01230 map02010	146.069	146.144	C5H10N2O3	Amino acids	Plant (Lemna minor L.)
L-Asparagine	1	L-Asparagine (3TMS)	2-Aminosuccinamic acid	C00152	6267	70-47-3	map00250Alanine, aspartate and glutamate metabolism map00460Cyanoamino acid metabolism map00970Aminoacyl-tRNA biosynthesis map01060Biosynthesis of plant secondary metabolites map01100Metabolic pathways map01110Biosynthesis of secondary metabolites map01230Biosynthesis of amino acids map04974Protein digestion and absorption map04978Mineral absorption map05230Central carbon metabolism in cancer	map00250 map00460 map00970 map01060 map01100 map01110 map01230 map04974 map04978 map05230	132.054	132.118	C4H8N2O3	Amino acids	Plant (Lemna minor L.)
27,483 (Sugar alcohol)	3	27,483 (Sugar alcohol)	27,483 (Sugar alcohol)	n/a	n/a	n/a	n/a	n/a	n/a	n/a	n/a	Carbohydrates	Plant (Lemna minor L.)
28,026 (Carbohydrate)	3	28,026 (Carbohydrate)	28,026 (Carbohydrate)	n/a	n/a	n/a	n/a	n/a	n/a	n/a	n/a	Carbohydrates	Plant (Lemna minor L.)
28,715 (Sugar acid)	3	28,715 (Sugar acid)	28,715 (Sugar acid)	n/a	n/a	n/a	n/a	n/a	n/a	n/a	n/a	Carbohydrates	Plant (Lemna minor L.)
2-Keto-D-gluconic acid	3	2-Keto-D-gluconic acid (5TMS)	2-Keto-D-gluconic acid; 2-Ketogluconic acid; 669-90-9; 2-dehydro-D-gluconic acid; 2-Oxogluconic acid; D-arabino-2-Hexulosonic acid	C06473	3035456	669-90-9	map00030Pentose phosphate pathway map01100Metabolic pathways map01120Microbial metabolism in diverse environments	map00030 map01100 map01120	194.043	194140	C6H10O7	Sugar acids	Plant (Lemna minor L.)
Azelaic acid	2	Azelaic Acid (2TMS)	1,7-Dicarboxyheptane	C08261	2266	123-99-9	n/a	n/a	188.105	188.221	C9H16O4	Fatty acyls; Fatty acids and conjugates	Plant (Lemna minor L.)
Shikimic Acid	2	Shikimic Acid (4TMS)	Shikimate; 3,4,5-Trihydroxy-1-cyclohexenecarboxylic acid	C00493	8742	55520-78-0	map00400Phenylalanine, tyrosine and tryptophan biosynthesismap01060Biosynthesis of plant secondary metabolites map01061Biosynthesis of phenylpropanoid map01063Biosynthesis of alkaloids derived from shikimate pathway map01070Biosynthesis of plant hormones map01100Metabolic pathways map01110Biosynthesis of secondary metabolites map01130Biosynthesis of antibiotics map01230Biosynthesis of amino acids	map00400 map01060 map01061 map01063 map01070 map01100 map01110 map01130 map01230	174.053	174.151	C7H10O5	Carboxylic acids	Plant (Lemna minor L.)
Galactaric acid	2	Galactaric acid(6TMS)	D-Galactarate; D-Mucic acid; D-Galactaric acid; Galactaric acid; Galactarate; Mucic acid	C00879	4135	56272-61-8	map00053Ascorbate and aldarate metabolism_x000D_	map00053	210.038	210.139	C6H10O8	Carbohydrates; Sugar acids	Plant (Lemna minor L.)
Citric acid	1	Citric acid (4TMS)	Citrate; 2-Hydroxy-1,2,3-propanetricarboxylic acid; 2-Hydroxytricarballylic acid	C00158	311	77-92-9	map00020Citrate cycle (TCA cycle) map00250Alanine, aspartate and glutamate metabolism map00630Glyoxylate and dicarboxylate metabolism map00720Carbon fixation pathways in prokaryotes map01060Biosynthesis of plant secondary metabolites map01061Biosynthesis of phenylpropanoids map01062Biosynthesis of terpenoids and steroids map01063Biosynthesis of alkaloids derived from shikimate pathway map01064Bio…	map00020 map00250 map00630 map00720 map01060 map01061 map01062 map01063 map01064 map01065 map01066 map01070 map01100 map01110 map01120 map01130 map01200 map01210 map01230 map02020 map04742 map04922 map05230	192.027	192.124	C6H8O7	Carboxylic acids	Plant (Lemna minor L.)
30,063 (Carbohydrate)	3	30,063 (Carbohydrate)	30,063 (Carbohydrate)	n/a	n/a	n/a	n/a	n/a	n/a	n/a	n/a	Carbohydrates	Plant (Lemna minor L.)
30,128 (Sugar acid)	3	30,128 (Sugar acid)	30,128 (Sugar acid)	n/a	n/a	n/a	n/a	n/a	n/a	n/a	n/a	Carbohydrates	Plant (Lemna minor L.)
Adenine	1	Adenine (2TMS)	9H-purin-6-amine; Adeninimine; Adenin	C00147	3447	73-24-5	map00230Purine metabolism	map00230	135.054	135.127	C5H5N5	Nucleic acids, nucleotides and nucleosides; Purinenucleosides	Plant (Lemna minor L.)
30,981 (Carbohydrate)	3	30,981 (Carbohydrate)	30,981 (Carbohydrate)	n/a	n/a	n/a	n/a	n/a	n/a	n/a	n/a	Carbohydrates	Plant (Lemna minor L.)
31,367 (Sugar acid)	3	31,367 (Sugar acid)	31,367 (Sugar acid)	n/a	n/a	n/a	n/a	n/a	n/a	n/a	n/a	Sugar acids	Plant (Lemna minor L.)
D-Fructose	1	D-Fructose (1MEOX, 5TMS)	Levulose; Fruit sugar; D-arabino-Hexulose	C00095	439163	57-48-7	map00500Starch and sucrose metabolism map00520Amino sugar and nucleotide sugar metabolism	map00500 map00520	180.063	180.156	C6H12O6	Carbohydrates	Plant (Lemna minor L.)
D-Glucose	1	D-Glucose (1 MEOX, 5TMS)	Grape sugar; Dextrose; Glucose; D-Glucopyranose	C00031	5793	50-99-7	map00010Glycolysis / Gluconeogenesis map00030Pentose phosphate pathway map00052Galactose metabolism map00500Starch and sucrose metabolism map00520Amino sugar and nucleotide sugar metabolism map00521Streptomycin biosynthesis map00524Neomycin, kanamycin and gentamicin biosynthesis map00901Indole alkaloid biosynthesis map01100Metabolic pathways map01110Biosynthesis of secondary metabolites map01130B…	map00010 map00030 map00052 map00500 map00520 map00521 map00524 map00901 map01100 map01110 map01130 map02010 map02020 map02060 map04066 map04068 map04113 map04152 map04742 map04910 map04911 map04917 map04922 map04930 map04931 map04932 map04933 map04973 map04976 map04978 map05111 map05230	180.063	180.156	C6H12O6	Carbohydrates	Plant (Lemna minor L.)
4-Coumaric acid	2	4-Coumaric acid (2TMS)	p-Coumaric acid; trans-4-Hydroxycinnamate; trans-p-Hydroxycinnamate; 4-Hydroxycinnamic acid; 4-Hydroxycinnamate	C00811	637542	7400-08-0 501-98-4	map00130Ubiquinone and other terpenoid-quinone biosynthesis map00350Tyrosine metabolism map00360Phenylalanine metabolism map00940Phenylpropanoid biosynthesis map01061Biosynthesis of phenylpropanoids map01100Metabolic pathways map01110Biosynthesis of secondary metabolites map01220Degradation of aromatic compounds	map00130 map00350 map00360 map00940 map01061 map01100 map01110 map01220	164.047	164.158	C9H8O3	Carboxylic acids; Phenylpropanoids	Plant (Lemna minor L.)
D-Glucitol	2	D-Glucitol(6TMS)	D-Sorbitol; D-Glucitol; L-Gulitol; Sorbitol	C00794	4052	14199-80-5	map00051Fructose and mannose metabolism map00052Galactose metabolism map01100Metabolic pathways map02010ABC transporters map02060Phosphotransferase system (PTS)_x000D_	map00051 map00052 map01100 map02010 map02060	182.079	182.172	C6H14O6	Carbohydrates	Plant (Lemna minor L.)
Caffeic acid	1	Caffeic acid (3TMS)	Caffeate; 3,4-Dihydroxy-trans-cinnamate; trans-Caffeate; (2E)-3-(3,4-Dihydroxyphenyl)prop-2-enoate	C01197	689043	10586-03-5	map00940Phenylpropanoid biosynthesis map01061Biosynthesis of phenylpropanoids map01100Metabolic pathways map01110Biosynthesis of secondary metabolites map01220Degradation of aromatic compounds	map00940 map01061 map01100 map01110 map01220	180.042	180.157	C9H8O4	Carboxylic acids; Phenylpropanoids	Plant (Lemna minor L.)
33,342 (Carbohydrate)	3	33,342 (Carbohydrate)	33,342 (Carbohydrate)	n/a	n/a	n/a	n/a	n/a	n/a	n/a	n/a	Carbohydrates	Plant (Lemna minor L.)
33,38 (Carbohydrate)	3	33,38 (Carbohydrate)	33,38 (Carbohydrate)	n/a	n/a	n/a	n/a	n/a	n/a	n/a	n/a	Carbohydrates	Plant (Lemna minor L.)
D-Gluconic acid	2	D-Gluconic acid (6TMS)	D-Gluconate; D-gluco-Hexonic acid	C00257	10690	526-95-4	map00030Pentose phosphate pathway map01100Metabolic pathways map01110Biosynthesis of secondary metabolites map01120Microbial metabolism in diverse environments map01130Biosynthesis of antibiotics map01200Carbon metabolism	map00030 map01100 map01110 map01120 map01130 map01200	196.058	196.155	C6H12O7	Carbohydrates; Carbohydrate derivatives; Sugar acids	Plant (Lemna minor L.)
Palmitic acid	2	Palmitic acid (1TMS)	Hexadecanoic acid; Hexadecanoate; Hexadecylic acid; Palmitate; Cetylic acid	C00249	985	57-10-3	map00061Fatty acid biosynthesis map00062Fatty acid elongation map00071Fatty acid degradation map00073Cutin, suberine and wax biosynthesis map01040Biosynthesis of unsaturated fatty acids map01060Biosynthesis of plant secondary metabolites map01212Fatty acid metabolism	map00061 map00062 map00071 map00073 map01040 map01060 map01212	256.24	256.424	C16H32O2	Fatty acyls; Fatty acids and conjugates	Plant (Lemna minor L.)
34,318 (Carbohydrate)	3	34,318 (Carbohydrate)	34,318 (Carbohydrate)	n/a	n/a	n/a	n/a	n/a	n/a	n/a	n/a	Carbohydrates	Plant (Lemna minor L.)
Oleanitrile	2	Oleonitrile	Oleic acid nitrile; 9-Octadecenenitrile, (Z)-; Oleoylnitrile; Oleylonitrile; Oleic nitrile	n/a	6420241	n/a	n/a	n/a	263.261	263.469	C18H33N	Fatty acyls; Fatty nitriles	Plant (Lemna minor L.)
Ferulic acid	2	Ferulic acid, di-TMS	n/a	C01494	n/a	n/a	n/a	n/a	n/a	n/a	n/a	n/a	Plant (Lemna minor L.)
Myo-inositol	1	Myo-inositol (6TMS)	D-myo-Inositol; 1D-myo-Inositol; L-myo-Inositol; 1L-myo-Inositol; meso-Inositol; Inositol; Dambose; Cyclohexitol; Meat sugar	C00137	892	87-89-8	map00052Galactose metabolism map00053Ascorbate and aldarate metabolism map00521Streptomycin biosynthesis map00562Inositol phosphate metabolism map01120Microbial metabolism in diverse environments map01130Biosynthesis of antibiotics map02010ABC transporters map04070Phosphatidylinositol signaling system	map00052 map00053 map00521 map00562 map01130 map02010 map04070	180.063	180.156	C6H12O6	Carbohydrates; Carbohydrate derivatives; Sugar alcohols	Plant (Lemna minor L.)
35,78 (Phenolic)	3	35,78 (Phenolic)	35,78 (Phenolic)	n/a	n/a	n/a	n/a	n/a	n/a	n/a	n/a	Carboxylic acids; Phenylpropanoids	Plant (Lemna minor L.)
35,94 (Carbohydrate)	3	35,94 (Carbohydrate)	35,94 (Carbohydrate)	n/a	n/a	n/a	n/a	n/a	n/a	n/a	n/a	n/a	Plant (Lemna minor L.)
Sedoheptulose	2	Sedoheptulose (1MEOX, 6TMS)	D-altro-Heptulose; D-Sedoheptulose; Volemulose	C02076	439645	3019-74-7	map00710Carbon fixation in photosynthetic organisms	map00710	210.074	210.182	C7H14O7	Carbohydrates	Plant (Lemna minor L.)
a-Linolenic acid	2	a-Linolenic acid (1TMS)	(9Z,12Z,15Z)-Octadecatrienoic acid; alpha-Linolenic acid; 9,12,15-Octadecatrienoic acid; Linolenate; alpha-Linolenate	C06427	5280934	463-40-1	map00592alpha-Linolenic acid metabolism map01040Biosynthesis of unsaturated fatty acids map01060Biosynthesis of plant secondary metabolites map01070Biosynthesis of plant hormones	map00592 map01040 map01060 map01070	278.225	278.43	C18H30O2	Fatty acyls; Fatty acids and conjugates	Plant (Lemna minor L.)
L-Tryptophan	1	L-Tryptophan (3TMS)	Tryptophan; (S)-alpha-Amino-beta-(3-indolyl)-propionic acid	C00078	6305	73-22-3	map00260Glycine, serine and threonine metabolism map00380Tryptophan metabolism map00400Phenylalanine, tyrosine and tryptophan biosynthesismap00901Indole alkaloid biosynthesis map00966Glucosinolate biosynthesis map00970Aminoacyl-tRNA biosynthesis map01061Biosynthesis of phenylpropanoids map01063Biosynthesis of alkaloids derived from shikimate pathway map012102-Oxocarboxylic acid metabolism map0123…	map00260 map00380 map00400 map00901 map00966 map00970 map01061 map01063 map01210 map01230	204.09	204.225	C11H12N2O2	Amino acids	Plant (Lemna minor L.)
Stearic acid	2	Stearic acid (1TMS)	Octadecanoic acid; Stearate	C01530	5281	57-11-4	map00061Fatty acid biosynthesis map01040Biosynthesis of unsaturated fatty acids map01060Biosynthesis of plant secondary metabolites	map00061 map01040 map01060	284.272	284.477	C18H36O2	Fatty acyls; Fatty acids and conjugates	Plant (Lemna minor L.)
38,901 (Carbohydrate)	3	38,901 (Carbohydrate)	38,901 (Carbohydrate)	n/a	n/a	n/a	n/a	n/a	n/a	n/a	n/a	Carbohydrates	Plant (Lemna minor L.)
2-O-Glycerol-α-d-galactopyranoside	3	2-O-Glycerol--α-d-galactopyranoside (6TMS)	2-O-Glycerol--α-d-galactopyranoside	n/a	91754126	534-68-9	n/a	n/a	n/a	n/a	n/a	Carbohydrates; Glycosides	Plant (Lemna minor L.)
Oleamide	2	Oleamide (1TMS)	Oleyl amide; (Z)-9-Octadecenamide; (cis)-9-Octadecenoic acid; Oleic acid amide	C19670	5283387	301-02-0	n/a	n/a	281.272	281.484	C18H35NO	Fatty acyls; Fatty acids and conjugates	Plant (Lemna minor L.)
D-Myo-inositol phosphate	2	D-myo-Inositol 1,3,5,6-5P (7TMS)	D-myo-Inositol 1,3,4,5,6-pentakisphosphate; Inositol 1,3,4,5,6-pentakisphosphate	C01284	439468	20298-95-7	map00562Inositol phosphate metabolism map01100Metabolic pathways map04070Phosphatidylinositol signaling system	map00562 map01100 map04070	579.895	580.055	C6H17O21P5	Carbohydrates; Phosphoric acid derivatives	Plant (Lemna minor L.)
41,645 (Carbohydrate)	3	41,645 (Carbohydrate)	41,645 (Carbohydrate)	n/a	n/a	n/a	n/a	n/a	n/a	n/a	n/a	Carbohydrates	Plant (Lemna minor L.)
42,073 (Carbohydrate)	3	42,073 (Carbohydrate)	42,073 (Carbohydrate)	n/a	n/a	n/a	n/a	n/a	n/a	n/a	n/a	Carbohydrates	Plant (Lemna minor L.)
44,028 (Carbohydrate)	3	44,028 (Carbohydrate)	44,028 (Carbohydrate)	n/a	n/a	n/a	n/a	n/a	n/a	n/a	n/a	Carbohydrates	Plant (Lemna minor L.)
44,353 (Carbohydrate)	3	44,353 (Carbohydrate)	44,353 (Carbohydrate)	n/a	n/a	n/a	n/a	n/a	n/a	n/a	n/a	Carbohydrates	Plant (Lemna minor L.)
a,a-Trehalose	1	a,a-Trehalose (8TMS)	alpha,alpha-Trehalose; alpha,alpha'-Trehalose; Trehalose	C01083	521102	99-20-7	map00500Starch and sucrose metabolism map01100Metabolic pathways map01110Biosynthesis of secondary metabolites map02010ABC transporters map02060Phosphotransferase system (PTS)	map00500 map02010 map02060	342.116	342.296	C12H22O11	Carbohydrates; Disaccharides	Plant (Lemna minor L.)
Squalene	2	Squalene	2,6,10,14,18,22-Tetracosahexaene, 2,6,10,15,19,23-hexamethyl-, (all-E)-; all-trans-Squalene; trans-Squalene; Spinacen; Spinacene; Squalen; 2,6,10,15,19,23-Hexamethyl-2,6,10,14,18,22-tetracosahexaene-, (all trans)-; 2,6,10,15,19,23-Hexamethyltetracosa-2,6,10,14,18,22-hexaene, (all E)-; (All-E)-2,6,10,15,19,23-hexamethyl-2,6,10,14,18,22-tetracosahexaene; trans-Spinacene; (2E,6E,10E,14E,18E,22E)-2,6…	C00751	638072	111-02-4	map00100Steroid biosynthesis map00909Sesquiterpenoid and triterpenoid biosynthesis map01060Biosynthesis of plant secondary metabolites map01062Biosynthesis of terpenoids and steroids map01066Biosynthesis of alkaloids derived from terpenoid and polyketide map01070Biosynthesis of plant hormones map01100Metabolic pathways map01110Biosynthesis of secondary metabolites map01130Biosynthesis of antibiot…	map00100 map00909 map01060 map01062 map01066 map01070 map01100 map01110 map01130	410.391	410.718	C30H50	Terpenoids; Ttriterpenes	Plant (Lemna minor L.)
